# Supplementary material for: Distorted TCR repertoires define multisystem inflammatory syndrome in children
Source: PLoS One. 2022 Oct 27;17(10):e0274289. doi: 10.1371/journal.pone.0274289 (PMC9612519; doi:10.1371/journal.pone.0274289)
Supplement: S1 Table — (XLSX) [file pone.0274289.s001.xlsx]

## Sheet: Table 1
Sample	Patient	Days post COVID19 diagnosis	Sample Type	Clones	Reads	Shannon Evenness
10	10	8	MIS-C	420	44275	0.93
11	11	14	MIS-C	1147	35585	0.94
12_1	12	30	mild COVID-19	157	25413	0.93
12_2	12	80	mild COVID-19	55	41886	0.82
13_1	13	7	mild COVID-19	86	15440	0.9
13_2	13	29	mild COVID-19	156	17239	0.92
13_3	13	46	mild COVID-19	101	14250	0.86
13_4	13	56	mild COVID-19	535	85494	0.9
14	14	2	mild COVID-19	497	27125	0.93
15	15	12	MIS-C	503	39541	0.94
16	16	8	MIS-C	472	30621	0.94
18_1	18	7	mild COVID-19	1837	41922	0.94
18_2	18	8	mild COVID-19	1585	58978	0.93
18_3	18	9	mild COVID-19	1876	29961	0.94
19	19	17	MIS-C	2135	113638	0.95
2	2	0	mild COVID-19	897	61748	0.91
20_1	20	13	MIS-C	5124	69895	0.95

## Sheet: Table 2
20_2	20	17	MIS-C	1085	157191	0.9
21	21	9	mild COVID-19	2645	90117	0.94
22_1	22	66	mild COVID-19	1387	86362	0.92
22_2	22	77	mild COVID-19	3161	123745	0.92
3	3	13	MIS-C	706	54406	0.93
4	4	5	MIS-C	1326	73412	0.95
5	5	17	MIS-C	660	50959	0.92
6	6	9	MIS-C	1354	78079	0.95
7	7	7	MIS-C	1095	64906	0.95
8	8	5	MIS-C	361	19634	0.94
9_1	9	24	mild COVID-19	244	25617	0.93
9_2	9	52	mild COVID-19	904	66203	0.92
9_3	9	69	mild COVID-19	825	149883	0.92
9_4	9	79	mild COVID-19	1066	81956	0.92
H10	H10	NA	pre- COVID-19	6921	142983	0.94
H12	H12	NA	pre- COVID-19	9529	117661	0.94
H15	H15	NA	pre- COVID-19	5801	103000	0.93
H17	H17	NA	pre- COVID-19	3885	74079	0.93
H18	H18	NA	pre- COVID-19	7134	92026	0.93
H30	H30	NA	pre- COVID-19	4214	65193	0.94
H31	H31	NA	pre- COVID-19	806	109028	0.93
